# Supplementary material for: Double Lateral Flow Test System for Simultaneous Immunodetection of Enantiomeric Forms of Antibiotics: An Ofloxacin Case Study
Source: Biosensors (Basel). 2025 Nov 21;15(12):765. doi: 10.3390/bios15120765 (PMC12730322; doi:10.3390/bios15120765)
Supplement: Supplementary file 1 [file biosensors-15-00765-s001.zip]

Archive with 1 entries (1 files):
- biosensors-3964039-supplementary.pdf
